# Supplementary material for: A Bibenzyl from Dendrobium pachyglossum Exhibits Potent Anti-Cancer Activity Against Glioblastoma Multiforme
Source: Antioxidants (Basel). 2025 Oct 7;14(10):1212. doi: 10.3390/antiox14101212 (PMC12561214; doi:10.3390/antiox14101212)
Supplement: Supplementary file 1 [file antioxidants-14-01212-s001.zip]

Archive with 2 entries (2 files):
- 250903 Supplementary Figures .pdf
- 250927 Supplementary Tables.pdf
